# Supplementary material for: Discovery of biological markers for schizophrenia based on metabolomics: a systematic review
Source: Front Psychiatry. 2025 Mar 28;16:1540260. doi: 10.3389/fpsyt.2025.1540260 (PMC11985778; doi:10.3389/fpsyt.2025.1540260)
Supplement: Supplementary file 1 [file DataSheet1.zip]

Archive with 3 entries (2 files):
- Supplementary materials/
- Supplementary materials/Search strategy.docx
- Supplementary materials/Supplementary Table 1 Table of basic characteristics of included documents.docx
